# Supplementary material for: Smart Bio-Nanocoatings with Simple Post-Synthesis Reversible Adjustment
Source: Biomimetics (Basel). 2025 Mar 7;10(3):163. doi: 10.3390/biomimetics10030163 (PMC11940101; doi:10.3390/biomimetics10030163)
Supplement: Supplementary file 1 [file biomimetics-10-00163-s001.zip]

Archive with 1 entries (1 files):
- biomimetics-3499059-supplementary.pdf
